# Supplementary material for: Current Perceptions and Improvement Approaches of Pharmaceutical Care Capacity of Community Pharmacists: A Quantitative Analysis Based on Survey Data at Chinese Chain Pharmacies
Source: Int J Environ Res Public Health. 2020 Oct 14;17(20):7482. doi: 10.3390/ijerph17207482 (PMC7602434; doi:10.3390/ijerph17207482)
Supplement: Supplementary file 1 [file ijerph-17-07482-s001.zip]

Archive with 2 entries (2 files):
- Supplementary  2. Post hoc results.docx
- Supplementary 1. Questionnaire.docx
